# Supplementary material for: Do Patients with Complaints Attributed to Chemicals in the Environment Trust in Biomonitoring as a Valid Diagnostic Tool? A Prospective, Observational Study from a German University Outpatient Clinic
Source: Int J Environ Res Public Health. 2025 Jul 18;22(7):1143. doi: 10.3390/ijerph22071143 (PMC12294374; doi:10.3390/ijerph22071143)
Supplement: Supplementary file 1 [file ijerph-22-01143-s001.zip]

Archive with 1 entries (1 files):
- ijerph-3680046-supplementary.pdf
